# Supplementary material for: Pancreatic Cancer Organoids in the Field of Precision Medicine: A Review of Literature and Experience on Drug Sensitivity Testing with Multiple Readouts and Synergy Scoring
Source: Cancers (Basel). 2022 Jan 21;14(3):525. doi: 10.3390/cancers14030525 (PMC8833348; doi:10.3390/cancers14030525)
Supplement: Supplementary file 1 [file cancers-14-00525-s001.zip]

Archive with 5 entries (5 files):
- Mäkinen et al., 2021 - Supplementary data 1.pptx
- Mäkinen et al., 2021 - Supplementary data 2.pptx
- Mäkinen et al., 2021 - Supplementary data 3.pptx
- Mäkinen et al., 2021 - Supplementary data 4.mp4
- Mäkinen et al., 2021 - Supplementary data 5.pptx
